# Supplementary material for: Using Wash’Em to Design Handwashing Programmes for Crisis-Affected Populations in Zimbabwe: A Process Evaluation
Source: Int J Environ Res Public Health. 2024 Feb 23;21(3):260. doi: 10.3390/ijerph21030260 (PMC10970461; doi:10.3390/ijerph21030260)
Supplement: Supplementary file 1 [file ijerph-21-00260-s001.zip]

Archive with 8 entries (8 files):
- S1. Document_Rapid Assessment tool guide_Handwashing Demonstrations.pdf
- S2. Document_Rapid Assessment tool guide_Motives.pdf
- S3. Document_Rapid Assessment Tool Guide_Disease Perception.pdf
- S4. Document_Rapid Assessment tool guide_Personal Histories.pdf
- S5. Document_Rapid Assessment tool guide_Touchpoints.pdf
- S6. Document_In depth Interview guide for implementing staff.pdf
- S7. Document_Focus Group Discussion Guide.pdf
- S8. Document_Results of the Wash'Em Process - Activities recommended..pdf
